# Supplementary material for: Radiomics-Based Artificial Intelligence Differentiation of Neurodegenerative Diseases with Reference to the Volumetry
Source: Life (Basel). 2022 Mar 31;12(4):514. doi: 10.3390/life12040514 (PMC9024778; doi:10.3390/life12040514)
Supplement: Supplementary file 1 [file life-12-00514-s001.zip]

Archive with 1 entries (1 files):
- life-1638819-supplementary.pdf
